# Supplementary material for: Redox Modification of PKA-Cα Differentially Affects Its Substrate Selection
Source: Life (Basel). 2023 Aug 26;13(9):1811. doi: 10.3390/life13091811 (PMC10532679; doi:10.3390/life13091811)
Supplement: Supplementary file 1 [file life-13-01811-s001.zip]

Archive with 1 entries (1 files):
- life-2493158-supplementary.pdf
